# Supplementary material for: Pain Experience is Somatotopically Organized and Overlaps with Pain Anticipation in the Human Cerebellum
Source: Cerebellum. 2018 Feb 26;17(4):447–60. doi: 10.1007/s12311-018-0930-9 (PMC6028829; doi:10.1007/s12311-018-0930-9)
Supplement: Supplementary file 1 — Group analysis of activation induced by nociceptive stimulation of thumb and toe. Cluster size (Cluster) in voxels, T max (T) and its MNI coordinates (x, y, z) and side at which the activation occurs (Side) are given followed by the specification of the number of voxels (N voxels) within that cluster. Significant areas with an uncorrected threshold of p=0.001 and a cluster-extent threshold of at least 104 voxels are shown in italic, while areas containing sub-threshold clusters are shown in regular face (XLSX 12 kb) [file 12311_2018_930_MOESM1_ESM.xlsx]

## Sheet: Sheet1
THUMB nociceptive stimulation
Cluster	T	x	y	z	Side	N Voxels	Structure
501	10.16	-46	-22	18	Left	195	Insula
						122	Postcentral Gyrus
						63	Sub-Gyral
						58	Transverse Temporal Gyrus
						22	Inferior Parietal Lobule
						21	Superior Temporal Gyrus
						20	Extra-Nuclear
105	8.92	-54	-24	48	Left	96	Postcentral Gyrus
						9	Inferior Parietal Lobule
378	7.76	-54	-6	6	Left	213	Insula
						68	Superior Temporal Gyrus
						63	Precentral Gyrus
						23	Sub-Gyral
						11	Extra-Nuclear
256	6.64	10	-76	-50	Right	256	Cerebellum
19	5.8	-4	-82	-26	Left	19	Cerebellum
56	5.69	4	12	20	Right	43	Extra-Nuclear
						12	Lateral Ventricle
						1	Sub-Gyral
339	5.54	28	-64	-24	Right	339	Cerebellum
104	5.44	50	32	26	Right	92	Middle Frontal Gyrus
						6	Inferior Frontal Gyrus
						6	Sub-Gyral
37	5.44	58	2	6	Right	26	Precentral Gyrus
						11	Superior Temporal Gyrus
55	4.94	-14	-14	30	Left	28	Sub-Gyral
						23	Cingulate Gyrus
						4	Lateral Ventricle
46	4.92	46	-2	0	Right	30	Insula
						9	Extra-Nuclear
						4	Sub-Gyral
						3	Superior Temporal Gyrus
38	4.73	32	0	20	Right	23	Extra-Nuclear
						8	Sub-Gyral
						6	Insula
						1	Claustrum
19	4.73	14	22	60	Right	19	Superior Frontal Gyrus
125	4.61	16	-12	30	Right	42	Sub-Gyral
						37	Extra-Nuclear
						33	Cingulate Gyrus
						13	Lateral Ventricle
87	4.57	-32	-74	-44	Left	87	Cerebellum
19	4.4	30	-68	6	Right	11	Middle Occipital Gyrus
						4	Extra-Nuclear
						4	Sub-Gyral
19	4.36	50	-24	24	Right	13	Postcentral Gyrus
						6	Inferior Parietal Lobule
29	4.26	52	-56	42	Right	29	Inferior Parietal Lobule
33	4.23	32	-24	30	Right	26	Sub-Gyral
						7	Inferior Parietal Lobule
13	4.19	-12	-2	26	Left	5	Lateral Ventricle
						4	Cingulate Gyrus
						4	Extra-Nuclear
10	4.13	-32	-28	48	Left	9	Postcentral Gyrus
						1	Sub-Gyral
21	4.13	24	-4	34	Right	21	Sub-Gyral
11	4.12	28	10	26	Right	11	Sub-Gyral
TOE nociceptive stimulation
Cluster	T	x	y	z	Side	N Voxels	Structure
1714	6.67	-28	-26	32	Left	686	Sub-Gyral
						639	Extra-Nuclear
						159	Lateral Ventricle
						95	Insula
						72	Cingulate Gyrus
						27	Caudate
						18	Inferior Parietal Lobule
						18	Claustrum
35	6.03	-42	-10	-6	Left	31	Insula
						4	Sub-Gyral
285	5.7	-4	-32	66	Left	109	Paracentral Lobule
						79	Medial Frontal Gyrus
						41	Sub-Gyral
						36	Postcentral Gyrus
						20	Precentral Gyrus
2241	5.65	54	2	6	Right	1154	Sub-Gyral
						504	Extra-Nuclear
						154	Cingulate Gyrus
						141	Insula
						126	Lateral Ventricle
						64	Superior Temporal Gyrus
						56	Middle Occipital Gyrus
						42	Precentral Gyrus
32	4.9	4	12	18	Right	16	Extra-Nuclear
						16	Lateral Ventricle
35	4.58	14	-40	-24	Right	35	Cerebellum
21	4.45	-20	-14	-6	Left	16	Extra-Nuclear
						5	Lentiform Nucleus
32	4.4	-4	-56	-34	Left	32	Cerebellum
13	4.15	-26	20	18	Left	12	Sub-Gyral
						1	Extra-Nuclear
