# Supplementary material for: Pain Experience is Somatotopically Organized and Overlaps with Pain Anticipation in the Human Cerebellum
Source: Cerebellum. 2018 Feb 26;17(4):447–60. doi: 10.1007/s12311-018-0930-9 (PMC6028829; doi:10.1007/s12311-018-0930-9)
Supplement: Supplementary file 2 — Group analysis of differences in activation in the cerebellum of nociceptive stimulation after the anticipation of pain of thumb and toe. Cluster size (Cluster) in voxels, T max (T) and its MNI coordinates (x, y, z) and side at which the activation occurs (Side) are given followed by the specification of the number of voxels (N voxels) per structure (Structure) within that cluster. Significant areas with an uncorrected threshold of p=0.005 and a cluster-extent threshold of at least 24 voxels are shown in italic, while areas containing sub-threshold clusters are shown in regular face (n=14) (XLS 24 kb) [file 12311_2018_930_MOESM2_ESM.xls]

## Sheet: Sheet1
THUMB>TOE nociceptive stimulation after anticipation of pain
Cluster	T	x	y	z	Side	N Voxels	Structure
267	5.31	24	-52	-24	Right	241	Cerebellum_6
					Right	26	Cerebellum_4_5
102	4.03	22	-62	-52	Right	102	Cerebellum_8
6	3.42	8	-70	-28	-	4	Vermis_7
					Right	2	Cerebellum_6
TOE>THUMB nociceptive stimulation after anticipation of pain
Cluster	T	x	y	z	Side	N Voxels	Structure
105	5.82	20	-40	-28	Right	88	Cerebellum_4_5
						17	Cerebellum_3
12	4.35	0	-58	-36	-	8	Vermis_9
						4	Vermis_8
34	4.32	-16	-54	-56	Left	18	Cerebellum_9
						16	Cerebellum_8
12	4.26	-28	-36	-26	Left	12	Cerebellum_4_5
30	3.88	-18	-54	-28	Left	25	Cerebellum_6
						5	Cerebellum_4_5
15	3.49	2	-44	-16	-	15	Vermis_3
2	3.1	-10	-54	-32	Left	2	Cerebellum_9
CONJUNCTION nociceptive stimulation after anticipation of pain
Cluster	T	x	y	z	Side	N Voxels	Structure
234	5.13	48	-60	-24	Right	203	Cerebellum_Crus1
						31	Cerebellum_6
536	3.87	-36	-82	-20	Left	440	Cerebellum_Crus1
						80	Cerebellum_6
						16	Cerebellum_Crus2
9	3.34	-24	-78	-50	Left	7	Cerebellum_7b
						2	Cerebellum_Crus2
34	3.3	6	-60	-8	-	29	Vermis_4_5
						5	Cerebellum_4_5
8	3.13	40	-52	-30	Right	4	Cerebellum_6
						4	Cerebellum_Crus1
